# Supplementary material for: FBXO7 sensitivity of phenotypic traits elucidated by a hypomorphic allele
Source: PLoS One. 2019 Mar 6;14(3):e0212481. doi: 10.1371/journal.pone.0212481 (PMC6402633; doi:10.1371/journal.pone.0212481)
Supplement: S1 Table — (XLSX) [file pone.0212481.s001.xlsx]

## Sheet: Sheet1
Spleen/Blood
Antibody	Fluorochrome	Supplier	Clone	Concentration (ug/ml)
CD4	BV510	Biolegend	RM4-5	0.1
CD8a	APC-H7	BD Biosciences	53-6.7	1
KLRG1	PE-Cy7	Biolegend	2F1	0.1
NK1.1	AlexaFluor 647	Biolegend	PK136	1
CD62L	PE-CF594	BD Biosciences	MEL-14	0.1
CD44	FITC	BD Biosciences	IM7	0.25
CD25	PE	Biolegend	PC61	0.4
CD45	AlexaFluor 700	Biolegend	30-F11	0.833
CD3	Pacific Blue	Biolegend	17A2	1.25
Thymus
Antibody	Fluorochrome	Supplier	Clone	Concentration (ug/ml)
CD8a	PE-Cy7	BD Biosciences	53-6.7	0.5
TCRb	PerCP-Cy5.5	Biolegend	H57-597	0.5
CD44	FITC	BD Biosciences	IM7	0.25
CD25	PE	Biolegend	PC61	0.4
CD4	BV510	Biolegend	RM4-5	0.1
TCRgd	APC	Biolegend	GL3	0.333
CD69	PE-CF594	BD Biosciences	H1.2F3	0.4
